# Supplementary material for: DenseHillNet: a lightweight CNN for accurate classification of natural images
Source: PeerJ Comput Sci. 2024 Apr 22;10:e1995. doi: 10.7717/peerj-cs.1995 (PMC11057652; doi:10.7717/peerj-cs.1995)
Supplement: Supplemental Information 1 [file peerj-cs-10-1995-s001.ipynb]

# %% [code]
from keras.layers import Input, Lambda, Dense, Flatten
from keras.models import Model
from keras.applications.mobilenet_v2 import MobileNetV2
from keras.applications.vgg16 import preprocess_input
from keras.applications.densenet import DenseNet121
from keras.preprocessing import image
from keras.preprocessing.image import ImageDataGenerator
from keras.models import Sequential
import numpy as np
from glob import glob
import matplotlib.pyplot as plt

# %% [code]
# re-size all the images to this
IMAGE_SIZE = [224, 224]


train_path = 'D:/MountainGlacierWork/dataset/Train/'
valid_path = 'D:/MountainGlacierWork/dataset/Test/'

# add preprocessing layer to the front of VGG
mbnt = DenseNet121(input_shape=IMAGE_SIZE + [3], weights='imagenet', include_top=False)

# %% [code]

import os
imageCount=0
row=1
for path, currentDirectory, files in os.walk("D:/MountainGlacierWork/dataset/Test/"):
    for file in files:
        print(os.path.join(path, file))
        imageCount=imageCount + 1

      

# %% [code]
imageCount

# %% [code]
# don't train existing weights
for layer in mbnt.layers:
    layer.trainable = False

# %% [code]
  # useful for getting number of classes

folders = glob('D:/MountainGlacierWork/dataset/Train/*')
print(len(folders))

# %% [code]
# our layers - you can add more if you want
x = Flatten()(mbnt.output)
x = Dense(50, activation='relu')(x)
x = Dense(50, activation='relu')(x)
prediction = Dense(len(folders), activation='softmax')(x)
#prediction = Dense(1, activation='sigmoid')(x)


# %% [code]


# %% [code]
# create a model object
model = Model(inputs=mbnt.input, outputs=prediction)

# %% [code]
# view the structure of the model
model.summary()


# %% [code]
model.compile(
  loss='categorical_crossentropy',
  optimizer='adam',
  metrics=['accuracy']
)

# %% [code]
from keras.preprocessing.image import ImageDataGenerator

train_datagen = ImageDataGenerator(rescale = 1./255,
                                   shear_range = 0.2,
                                   zoom_range = 0.2,
                                   horizontal_flip = True)

test_datagen = ImageDataGenerator(rescale = 1./255)
      

training_set = train_datagen.flow_from_directory('D:/MountainGlacierWork/dataset/Train/',
                                                 target_size = (224, 224),
                                                 batch_size = 16,
                                                 class_mode = 'categorical')

test_set = test_datagen.flow_from_directory('D:/MountainGlacierWork/dataset/Test/',
                                            target_size = (224, 224),
                                            batch_size = 16,
                                            class_mode = 'categorical')

# %% [code]
import os
cats=[]
cat=[]

for path, currentDirectory, files in os.walk("D:/MountainGlacierWork/dataset/Train/"):
    for file in files:
        #print(os.path.join(path, file))
        #print(file)
        cats=path.split("\\")
        cats=cats[len(cats)-1]
        if cats not in cat:
            cat.append(cats)
            print(cats)
cat.sort()
print(cat)

#images,cls = next(test_set)


# %% [code]
#images,cls = next(test_set)
#plt.imshow(images[3])
#plt.savefig('D:\\imageeee.png')
#print("ok")
#plt.show()

# %% [code]
print(len(test_set))
print(len(training_set))

# %% [code]
# fit the model
r = model.fit(
  training_set,
  validation_data=test_set,
  epochs=10,
  steps_per_epoch=len(training_set),
  validation_steps=len(test_set)
)

# %% [code]
# loss
plt.plot(r.history['loss'], label='train loss')
plt.plot(r.history['val_loss'], label='val loss')
plt.legend()
plt.show()
#plt.savefig('LossVal_loss')

# %% [code]
# accuracies
plt.plot(r.history['accuracy'], label='train acc')
plt.plot(r.history['val_accuracy'], label='val acc')
plt.legend()
plt.show()
#plt.savefig('AccVal_acc')

# %% [code]
a, acc = model.evaluate(test_set)
print(acc)
print(a)

# %% [code]
#model.save("D:/CatractImagesMobileNet/cataract/Mobile114Model.h4")

# %% [code]
test_set = test_datagen.flow_from_directory("D:/MountainGlacierWork/dataset/Test/",
                                            target_size = (224, 224),
                                            batch_size = 40,
                                            class_mode = 'categorical')

pred = model.predict(test_set)
print(pred)

# %% [code]
import xlsxwriter
workbook = xlsxwriter.Workbook('D:/MountainGlacierWork/fireOutput/FireImagesAnalysis.xlsx')
worksheet1 = workbook.add_worksheet()
row=0
col=0
imageCount=0
worksheet1.write(row, 0, str("ImageName"))
worksheet1.write(row, 1, str("Actual Class Code"))
worksheet1.write(row, 2, str("Actual Class Name"))
worksheet1.write(row, 3, str("Predicted Result"))
worksheet1.write(row, 4, str("Class Code Based on Predicted Result"))
worksheet1.write(row, 5, str("Predicted Class Name"))
worksheet1.write(row, 6, str("CF-Measure"))

# importing the modules
import os
import shutil
# Providing the folder path
origin = 'D:\\MountainGlacierWork\\dataset\\Test\\Mountain\\'
target1 = 'D:\\MountainGlacierWork\\TestCheck\\Mountain\\'

# Fetching the list of all the files
files = os.listdir(origin)
actual=[]
predicted=[]
ac=[]
pr=[]
# Fetching all the files to directory
row=1
for file_name in files:
    shutil.copy(origin+file_name, target1+file_name)
    print("Original" + str(origin+file_name))
    test_datagen = ImageDataGenerator(rescale = 1./255)
    test_set = test_datagen.flow_from_directory('D:\\MountainGlacierWork\\TestCheck\\',
                                            target_size = (224, 224),
                                            batch_size = 32,
                                            class_mode = 'categorical')
    images,cls = next(test_set)
    filme=test_set.filenames
    #plt.imshow(images[0])
    worksheet1.write(row, 0, str(filme[0]))
    worksheet1.write(row, 1, str(cls[0]))
    worksheet1.write(row, 2, str("Mountain"))
    print("Actual")
    print(cls[0])
    print(cls[0][0])
    print(cls[0][1])
    actual.append(cls[0])
    ac.append("Mountain")
    print(filme[0])
    pred = model.predict(test_set)
    worksheet1.write(row, 3, str(pred))
    print("Predicted")
    print(pred)
    print(pred[0][0])
    print(pred[0][1])
    if(pred[0][0]>pred[0][1]):
        predicted.append([1.0,0.0])
        worksheet1.write(row, 4, str("[1.0,0.0]"))
        worksheet1.write(row, 5, str("Glacier"))
        worksheet1.write(row, 6, str("False Glacier"))
        pr.append("Glacier")
        print("Glacier")
    else:
        predicted.append([0.0,1.0])
        worksheet1.write(row, 4, str("[0.0,1.0]"))
        worksheet1.write(row, 5, str("Mountain"))
        worksheet1.write(row, 6, str("True Mountain"))
        pr.append("Mountain")
        print("Mountain")
    print("======================")
    path = r"D:\\MountainGlacierWork\\TestCheck\\Mountain\\"
    for fileN in os.listdir(path):
        # construct full file path
        fi = path + fileN
        if os.path.isfile(fi):
            print('Deleting file:', fi)
            os.remove(fi)
    row=row+1
print("Files are copied successfully")


# %% [code]
import os
import shutil
# Providing the folder path
origin = 'D:\\MountainGlacierWork\\dataset\\Test\\Glacier\\'
target1 = 'D:\\MountainGlacierWork\\TestCheck\\Glacier\\'

# Fetching the list of all the files
files = os.listdir(origin)

# Fetching all the files to directory
for file_name in files:
    shutil.copy(origin+file_name, target1+file_name)
    print("Original" + str(origin+file_name))
    test_datagen = ImageDataGenerator(rescale = 1./255)
    test_set = test_datagen.flow_from_directory('D:\\MountainGlacierWork\\TestCheck\\',
                                            target_size = (224, 224),
                                            batch_size = 32,
                                            class_mode = 'categorical')
    images,cls = next(test_set)
    filme=test_set.filenames
    
    #plt.imshow(images[0])
    worksheet1.write(row, 0, str(filme[0]))
    worksheet1.write(row, 1, str(cls[0]))
    worksheet1.write(row, 2, str("Glacier"))
    print("Actual")
    print(cls[0])
    print(cls[0][0])
    print(cls[0][1])
    actual.append(cls[0])
    ac.append("Glacier")
    print(filme[0])
    pred = model.predict(test_set)
    worksheet1.write(row, 3, str(pred))
    print("Predicted")
    print(pred)
    print(pred[0][0])
    print(pred[0][1])
    if(pred[0][0]>pred[0][1]):
        predicted.append([1.0,0.0])
        worksheet1.write(row, 4, str("[1.0,0.0]"))
        worksheet1.write(row, 5, str("Glacier"))
        worksheet1.write(row, 6, str("True Glacier"))
        pr.append("Glacier")
    else:
        predicted.append([0.0,1.0])
        worksheet1.write(row, 4, str("[0.0,1.0]"))
        worksheet1.write(row, 5, str("Mountain"))
        worksheet1.write(row, 6, str("False Mountain"))
        pr.append("Mountain")
    path = r"D:\\MountainGlacierWork\\TestCheck\\Glacier\\"
    for fileN in os.listdir(path):
        # construct full file path
        fi = path + fileN
        if os.path.isfile(fi):
            print('Deleting file:', fi)
            os.remove(fi)
    row=row+1
print("Files are copied successfully")
workbook.close()

# %% [code]
ac

# %% [code]
pr

# %% [code]
from sklearn.metrics import classification_report
print(classification_report(actual,predicted))

# %% [code]
from sklearn.metrics import classification_report
print(classification_report(ac,pr))


# %% [code]


# %% [code]
from sklearn.metrics import confusion_matrix, ConfusionMatrixDisplay
cm = confusion_matrix(ac, pr)
cm

# %% [code]
import seaborn as sns

ax = sns.heatmap(cm, annot=True, cmap='Blues')

ax.set_title('Seaborn Confusion Matrix with labels\n\n');
ax.set_xlabel('\nPredicted Values')
ax.set_ylabel('Actual Values ');

## Ticket labels - List must be in alphabetical order
ax.xaxis.set_ticklabels(['False','True'])
ax.yaxis.set_ticklabels(['False','True'])

## Display the visualization of the Confusion Matrix.
plt.show()


# %% [code]
# loss
plt.figure(figsize=(6,4))
plt.plot(r.history['loss'], label='train loss', color="red")
plt.plot(r.history['val_loss'], label='val loss', color="blue")
plt.legend()
plt.show()
#plt.savefig('LossVal_loss')

# %% [code]
# accuracies
plt.figure(figsize=(6,4))
plt.plot(r.history['accuracy'], label='train acc', color="red")
plt.plot(r.history['val_accuracy'], label='val acc', color="blue")
plt.legend()
#plt.bar(r.history['accuracy'],height = 1.0)

plt.show()
#plt.savefig('AccVal_acc')


# %% [code]
#Applied Example

# %% [code]


# %% [code]
i=1
for d in data:
    print(d)
    print("=======================Row" + str(i))
    i=i+1

# %% [code]
i=1
for d in data:
    print(d/255)
    print("=======================Row" + str(i))
    i=i+1

# %% [code]
test_datagen = ImageDataGenerator(rescale = 1./255)  
testset = test_datagen.flow_from_directory('D:\JungSenWork\AppliedExample',
                                            target_size = (224, 224),
                                            batch_size = 16,
                                            class_mode = 'categorical')

# %% [code]
for t in testset:
    print(t)

# %% [code]
